# Supplementary material for: Assessing Quality of Life in Genetic Cardiomyopathies: A Scoping Review
Source: Int J Environ Res Public Health. 2026 Jun 25;23(7):833. doi: 10.3390/ijerph23070833 (PMC13410338; doi:10.3390/ijerph23070833)
Supplement: Supplementary file 1 [file ijerph-23-00833-s001.zip]

Archive with 2 entries (2 files):
- ijerph-4345414-Table S1 PRISMA_2020_abstract_checklist.pdf
- ijerph-4345414-Table S2 PRISMA_2020_checklist.pdf
